# Supplementary material for: Epidemiology of first- and second-line drugs-resistant pulmonary tuberculosis in Iran: Systematic review and meta-analysis
Source: J Clin Tuberc Other Mycobact Dis. 2024 Mar 16;35:100430. doi: 10.1016/j.jctube.2024.100430 (PMC10981085; doi:10.1016/j.jctube.2024.100430)
Supplement: Supplementary data 1 [file mmc1.xls]

## Sheet: first line
No	First author, year	time period	province	DST	Total	Mean age(±SD)(year)	Age range (year)	Proportion of Males (%)	New case																	Retreatment case
									Case Number	Any drug resistance	Mono-drug resistance	Multi-drug resistance	H	R	S	E		HR	HRS	HRE	HRES	Frequency (any)				Case Number	Any drug resistance	Mono-drug resistance	Multi-drug resistance	H	R	S	E	HR	HRS	HRE	HRES	Frequency(any)
																	PZA					H	R	S	E													H	R	S	E	q/8
1	Atashi1,,2017	March 2014 to November 2014	East Azerbaijan, West Azerbaijan, Ardabil, Hamadan, Kurdistan, Zanjan, Ilam, Qazvin, Lorestan and Kermanshah	Proportion method/GeneXpert MTB/RIF	400	51.6 ± 20.3	15-89		162	12(7.4%)	9(5.5%)	1(0.6%)	5(3.1%)	7(4.3%)	0	0	0	1	0	0	0	5(3.1%)	7(4.3%)	0	0																	7
2	Babamahmoodi,2014	2012	Mazandaran	proportion method/LPA method	54			61.1	54	0.204	7(12.9%)	0	3(5.5%)	3(5.5%)	0.074																											5
3	Badie,2015	2015	Ahwaz	proportion method	850		18-50	0.937	64	2	0	2(3.1%)						2																								6
4	Bahrmand,2000	1998 - 1999	Tehran	proportion method	774		1–85	394 (51%)	87	87	47 (54.0%)	23	35	25	55	17		23	0	1	7	58	48	54	18	42			3													4
5	Farazi,2013	2011-2012	Arak	proportion method	115	52.23±19.75		0.487	103	44	13		11 (10.7%)	5 (4.9%)	13 (12.6%)	15 (14.6%)						11	5	13	15	12	12	3		0	1	1	1					7	6	4	5	6
6	Ali Haratiasl,2020	2020	Tehran	proportion method/PCR sequence	70				70	63	16	12	33	16	30	37	11	12				33	16	30	37																	7
7	Gholizadeh,2020	2018-2019	Tabriz,	proportion method/PCR sequence	6294	40	four-sisxty	0.44	295	5	2	3	3	5		3		3				3	5		3																	7
8	Kardan-Yamchi,2020	2014-2018	Tehran	proportion method/MIC/WGS	845				35	35		30	30	35		17		30				30	35		17																	7
9	Kazemian,2019	January to September 2018	Tehran	conventional method/GeneXpert, and LPA.	920				63	18	14	2	14	4				2				14	4																			7
10	Mansoori,2017	2014 - 2015	Golestan	Proportion method	11807	50.38 ± 19.51	16-90	58.5	176	18	16	1	5	1	15	0		1				5	1	15	0																	5
11	Nasiri,2014	2010-2012	Tehran, Sistan-Baluchestan, Kermanshah, Hormozgan, Isfahan	Proportion method	6426	40	11 to 80		252	41	24	16	20	15	30	14		16				20	15	30	14																	6
12	Mohajeri,2014	2011-2012	Kermanshah	proportional and microdilution	130			57.1	112	54	15	16	18	16	25	15	27	16				18	16	25	15																	5
13	Mohammadi,2018	2014-2015	Kurdistan	Proportion method/(PCR)-DNA sequencing	1019	54.5	23-86	44	50	33		8				7									7																	7
14	Rashedi,2015	2012-2014	North-Western of Iran	Proportion method	48				48			1	2	4		2		1				2	4		2																	4
15	Sahebi,2016	2011-2013	East Azerbaijan, West Azerbaijan, Ardabil, Kurdistan and Kermanshah	Proportion method	300	52		54.3	253	27		6	17	11	20	7										27	11		6	6	4	4	0									5
16	Zakerbostanabad,2008	2005-2006	Zabol	Proportion method/BACTEC system	91				91	28			28	4	23	8						28	4	23	8																	6
17	Bahrmand,2009	2005-2006	Zabol	Proportion method/(PCR)-DNA sequencing	286				286	107		37		78									78																			6
18	Roshdi Maleki,2012	2007-2010	East Azerbaijan	Proportion method	230				230			8	8	8				8				8	8																			5
19	Moradi,2017	2014-2015	Kermanshah, Lorestan, Hamadan, Ilam, Kurdistan, Ardabil, Uromia and Tabriz	Proportion method/MIC	135	47		58.4	118			7	10	10			23					10	10																			5
20	Tavanaee Sani,2015	2012-2013	Mashhad,	Proportion method	125	53	16-94	54.9	82	14	4	4	7	7	9	3		4	0	1	2	7	7	9	3																	4
21	Habibnia,2019	2012-2018	Tehran	Proportion method/(PCR)-DNA sequencing	3012		18-89		100	38	21	17	15	6				17				32	23																			7
22	Heidary,2019	2014-2017	Lorestan	Proportion method/PCR)-DNA sequencing	118		15-45	65.1	106	6	2	4	1	1				4				5	5																			7
23	Varahram,2014	2003-2011	different parts of Iran	Proportion method	4825	47.8 ±19.6		65.6	956	296	90		296(6.1%)									296																				5
24	Vaziri,2019	2014-2018	Tehran	Proportion method/Whole-Genome Sequencing/MIC	13892				606			16 (2.6%)						16				16	16																			7
25	Shamaei.2009	2000-2003	Tehran	Proportion method	1556	45.4		0.578	363	98	59	10						10				42	14	84	11	185	130	20	96					96				110	105	100	64	5
26	Sharifi Yazdi,2012	2009-2010	Yazd	Proportion method	31				31	17	3	2	2	7	8	1		2				2	7	8	1																	5
27	Mansoori,2003	1996-2000	Tehran	Proportion method	273	37.3	14-84		273		204	102	76	50	50	28		42	22	21	17																					5
28	Merza,2011	2000-2005	Tehran	Proportion method	1742	44.2		0.537	1139	340	222	72	141									141	89	233	24	603	416	157	191	274								273	218	245	183	5
29	Marjani,2012	2003-2008	Tehran	Proportion method	935		14-90		508	136		10										69	23	103	17	46	22		2									12	4	13	5	6
30	Mirsaeidi,2007	2003-2004	Tehran	Proportion method	264		15-90		196	77		5					10	0	3	0	2	45	11	52	7	68	53		38					5	6	0	24	48	41	44	28	6
31	Namaei,2006	2001-2002	Mashhad	Proportion method	192	56.62 ± 17.66		51.43	105	31	28	1	3		30	3					1	3		30	3																	5
32	Heidarnejad, 2001	1999-2000	Tabriz	Proportion method	155	44.01		56	148	25	19		11	0	19	0						11	0	19	0	7				1	1	1	0					1	1	1	0	6
33	Ramazanzadeh,2006	2003-2004	Tehran	Proportion method	258	43.65			195		82		47	76	59	60		7	5	3	3	47	76	59	60																	5
34	Naserpour-Farivar,2006	2001-2003	Sistan-Blochestan	Proportion method	84				84	78		14	33	47	28	23		1	3	3	7	14	14	10	10																	5
35	Metanat,2012	2007-2008	Zahedan	proportional	88		15 - 94	0.4	78			0.1														10			0.44													4
36	Amini,2019	2015-2017	Tehran, Mashhad, Ahvaz, Shiraz and Isfahan	proportion method	334				334			18	21	12		12						21	12		12																	6
37	Zarei,2016	2012-2014	Fars	proportion method	3500	47.0 ± 0.8	28-90	67.71	199	66		22	38	30	21	16		22																								5
38	Honarvar, 2015	2012-2013	Fars	proportion method	92	45.4 ± 15		69.6	92				16	19				24																								5
39	Zamani,2016	2012-2013	Hormozgan	Proportion method	38				38	9	6	3	4		2							7		2																		6
40	Karimi,2017	2014-2015	Isfahan	proportion method	205				205	10		4	6	4	10	3						6	4	10	3																	6
41	Khosravi,2019	2016-2017	Khuzestan	proportional method	906	33		75.9	307	26	15	4	6	10		10		1		3		6	10		10																	7
42	Khosravi,2019	2015-2017	Khuzestan	proportional method	37				37	24	19	5	8	21				5				8	21																			6
43	Khosravi,2017	2013-2014	Khuzestan, Kermanshahan, fars, Khorasan	proportion method	88							22	41	35	32	5		n=22	0.227	0.136		63	57																			6
44	Khosravi,2014	2010-2011	Khuzestan,	PCR-sequencing only	160			42.35	160	36		8	18	20																												5
45	Sakhaee,2017	2013-2016	Tehran	proportion method	395			75.2	395	85		22	2		32	18						2	2	43	27																	7
46	Imani Fooladi, 2014	2009-2011	Tehran	proportion method	103				103	12	3	9	12	9				9				12	9																			5
47	Pooideh,2015	2010-2011	Tehran	proportional	100		5 m-86y	54	100	0.71		4	0.13	0.23	0.37	0.26																										5

## Sheet: second line
No	First author, year	time period	province	DST	Total	Mean age(±SD)(year)	Age range (year)	Proportion of Males (%)	New case																						Retreatment case
									Case Number	Any drug resistance	Mono-drug resistance	Multi-drug resistance	XDR	Pre-XDR	LFX	MFX	AMK	KAN								CAP					Case Number	Any drug resistance	Mono-drug resistance	Multi-drug resistance						KAN	CAP	PTO	DCS	CFZ	LZD	Total frequency
																			CYC	PAS	ETO	DLM	OFX	CP	BDQ		PTO	DCS	CFZ	LZD					XDR	Pre-XDR	LFX	MFX	AMK							XDR	AMK	KAN	CYC
6	Ali Haratiasl,2020	2020	Tehran	proportion method/PCR sequence	70				70	63	16	12	2	4				6			54		10
8	Kardan-Yamchi,2020	2014-2018	referred to Tehran	proportion method/MIC/WGS	35				35	35		30	3	10	6	6	8	11				9			1	9	19	9	5	0
12	Mohajeri,2014	2011-2012	West of Iran	proportional and microdilution	130			57.1	112	54	15	16							4	19	14
15	Sahebi,2016	2011-2013	West and Northwestern Iran	Proportion method	300	52		54.3	253	27		6	0																		27	11		6	1
18	Roshdi Maleki,2012	2007-2010	East Azerbaijan province of Iran	Proportion method	230				230			8	3				3	3					2	1
19	Moradi,2017	2014-2015	Eight Provinces of Iran	Proportion method/MIC	135	47		0.584	118			7
24	Vaziri,2019	2014-2018	Tehran	Proportion method/Whole-Genome Sequencing/MIC	13892				606			3	5	8
26	Sharifi Yazdi,2012	2009-2010	Yazd, Southern Province of Iran	Proportion method	31													9			16
45	Sakhaee,2017	2013-2016	Tehran	proportion method	395			75.2	395	85		22	4					7					12			12
47	Pooideh,2015	2010-2011	Tehran	proportional	100		5 m-86y	54	100	0.71		4						0.21			0.61
[truncated: 4 more columns]

## Sheet: Notes
Item	Note
First Author*	the study has the same author
DST	drug susceptibility testing
H	isoniazid
R	rifampicin
S	streptomycin
E	ethambutol
HR	be resistant to isoniazid and rifampicin
HRS	be resistant to isoniazid, rifampicin and streptomycin
HRE	be resistant to isoniazid, rifampicin and ethambutol
HRSE	be resistant to isoniazid, rifampicin, streptomycin and ethambutol
BACTEC	BACTEC 460 TB system of anti-tubercular screening
ETO	ethionamide
OFX	ofloxacin
PZA	pyrazinamide
BDQ	bedaquiline
DLM	delamanid
PAS	para aminosalicylic acid
CYC	CYCLOSERIN
CP	ciprofloxacin
